# Supplementary material for: STROBE-GEMA: a STROBE extension for reporting of geographically explicit ecological momentary assessment studies
Source: Arch Public Health. 2024 Jun 13;82:84. doi: 10.1186/s13690-024-01310-8 (PMC11170886; doi:10.1186/s13690-024-01310-8)
Supplement: Supplementary file 1 — Additional file 1. Data extraction. Description of data: Table of all extracted variables from the systematic review, for each included study. [file 13690_2024_1310_MOESM1_ESM.xlsx]

## Sheet: Feuille 1
Letter	Study	Country	Sample size	Context of assessments (variables of interest)	Population	Training	Technology (device)	App	Type of location data (ex.:GPS/wi-fi, etc.)	Monitoring period (days)	Number of weekdays vs weekend days	Prompt strategy	Prompt delivery (number of prompts that were planned to be delivered)	Number of item/prompt	Instrument of mesure validated for EMA?	Duration (minutes) to complete the prompt	Prompt interval (time between each EMA prompt)	Compliance rate (% of response)	Attrition rate (dropouts)	Minimum participant rate for analysis	Latency (time delay between prompt signaling and answering of prompt)	Missing data	% of response with GPS data	Name of modeling method	Number of levels (if multilevel)	Level of data aggregation	Type of GPS data (continuous GPS tracking, momentary GPS coordinates)	Technique to derive environmental exposure	Types of environmental exposures
a	Bollenbach et al (2022)	Germany	49	Affect	Adults (general population)	Yes	Mobile phone	Web-based EMA	GPS	7	5 workday and 2 weekend day	Event based (passive)	6 (not fixed ) / day	7	MdMQ: affective states the taxonomy of social activities from Levasseur et al. (2010): Social interaction	Not reported	Not reported	65.5% (1206 EMA)	Not reported	Not reported	Not reported	Not reported	Not reported	Multilevel model	2	0	Momentary (recorded at each EMA prompt)	Viewshed (100m sight distance)	Green and blue spaces in viewshed
b	Byrnes et al (2017)	USA	170	Substance use	Adolescents	Not specified	Not specified	SurveyGizmo	GPS	12	8 weekdays, 4 weekend days	Fixed Interval Contingent	2 / day (after school and in the evening on Thursday and Friday, and during the same time period on Saturday (4:00 p.m. and 9:00 p.m)	9	Not reported	Not reported	5 hours	68.4%	Not reported	Not reported	Not reported	Not reported	Not reported	Zero-inflated Poisson model	NA	0	Continuous (recorded approximately every 60 s)	Buffer analysis (50m, 100m, 200m)	Number of alcohol outlets
c	Clark et al (2022)	USA	209	Eating behaviour	Adults (Clinical sample)	Not specified	Mobile phone	Not specified	GPS	30	22 weekdays 8 weekend	Semirandom Interval Contingent	12	4	EMA question formats were co-designed and evaluated by users	Not reported	Not reported	56.8	Not reported	Not reported	Not reported	Not reported	Not repoted	Multilevel logistic regression model	2	0	Not specified	Geofencing (50m from pre-registered participant-centric known locations)	Type of visited locations (home, work, friend's home)
d	de Vries et al (2021)	The Netherlands	4318	Happiness	Adults (general population)	Not specified	Mobile phone	Not specified	GPS	30	22 weekdays 8 weekend	Event based (active)	Up to 4 / day	4	Not reported	Not reported	At least 50 min	41.8%	23.53%	Only participants who provided at least one EMA were included in the analysis	Not reported	Not reported	0.76	Multilevel model	2	0	Continuous ("at regular time intervals (Android) or when the participant changed position (iOS)")	- Geofencing - Buffer analysis (125m)	- Dominant type of land use of the momentary location (qualitative) - Traffic noise level - Momentary weather conditions (physiologically equivalent temperature) - Rainfall in the half-hour preceding the EMA
e	Dongying et al (2018)	USA	155	Mood	Adolescents	Not specified	Computer	Addressing People and Place Microenvironments (APP-Me)	GPS	4	2 weekdays and 2 weekend days	Event-based (active)	Every night between 8:00 P.M. and 11:59 P.M.	20	Profile of Mood States questionnaire; 2nd Edition–Youth (POMS-Y)	Not applicable	Not applicable	Not reported	Not reported	The days on which random prompt compliance was below 50% were excluded from the analysis	Not reported	Not reported	NA	Multilevel model	2	Day	Continuous (15-s intervals)	- Google Street View retrieval - Classification of GSV images (vegetation / non-vegetation) - Vegetation index computation	Concentration of nature
f	Elliston et al (2020)	Tasmania	72	Eating behaviour	Adults (general population)	Yes	Not specified	Not specified	GPS	14	10 weekdays 4 weekends	Random interval contingent	Self-report when eating + 4 to 5 random prompts / day	NA	Not reported	Not reported	Not reported	78.75% Seventy-two participants completed between 3 and 21 days of EMA monitoring (mean 78.75%, SD 14.75).	0.03	Not reported	Not reported	Not reported	NA	Logistic regression model	NA	0	Momentary (recorded at each EMA prompt)	Buffer analysis (50m)	Number of food outlets
g	Fulford et al (2021)	USA	25	Social interactions	Adults (Clinical sample)	Yes	Mobile phone	Mood Triggers	GPS	7	5 workday and 2 weekend day	Semirandom Interval Contingent	3 / day	2	Not reported	Not reported	Minimum of 90 minutes	Not reported	Not reported	Not reported	Not reported	Not reported	NA	Bivariate correlations	NA	Study period	Continuous (recorded at a 5-minute interval)	- Trajectory imputation - Significant location detection (no method, ref to other paper)	- Time at home - Circadian routine - Number of significant locations - Distance traveled
h	Jacobson and Bhattacharya (2022)	USA	46	Anxiety	Adults (Clinical sample)	Not specified	Mobile phone	Open source app	GPS + WiFi	7	5 workday and 2 weekend day	Fixed Interval Contingent	1.21 / day (8.5 for 7 day)	NA	- Positive Affect Negative Affect Schedule : Expanded Edition (PANAS-X) - Multidimensional Experiential Avoidance Questionnaire (MEAQ)’s behavioral scale	Not reported	Not reported	0.64	Not reported	Not reported	Not reported	Not reported	0.86	Multi-layered personalized deep-learning models with temporal patterns	2	0	Continuous (recorded at one-hour interval)	- Reverse geocoding of visited locations - Spatial overlay	Location type (Google Place API) Local weather metrics (temperature, humidity, precipitation)
i	Kamalyan et al (2021)	USA	88	Happiness	Adults (Clinical sample)	Yes	Mobile phone	Entryware	GPS	14	10 weekdays, 4 weekend days	Semirandom Interval Contingent	4 / day (morning, midday, afternoon and evening)	7	Not reported	Not reported	3–4 hours	89.75%	Not reported	Not reported	Not reported	Not reported	- 75% had completely matched days of EMA and GPS data for all 14 days of the study - 21.6% had 10−13 days - 3.4% had 8−9 days of complete data	Multilevel linear regression model	2	Day	Continuous (recorded at a 5-minute interval)	Buffer analysis (around home, 100m, 800m, 1600m)	Distance from home (qualitiative)
j	Kondo et al (2020)	Spain,United-Kingdom, the Netherlands, Lithuania	368	Mood	Adults (general population)	Yes	Mobile phone	Not specified	GPS	7	5 workday and 2 weekend day	Random interval contingent	NA	6	Not reported	30	Not reported	81.41% (2614 EMA)	0.12	Not reported	Not reported	Not reported	NA	Multilevel ordered logistic regression model	2	0	Not specified	Buffer analysis (50m)	Natural outdoor environment presence/absence
k	Mennis et al (2018)	USA	139	Stress	Adolescents	Not specified	Not specified	Not specified	GPS	4	NA	Random interval contingent	3 to 6 / day	1	Not reported	Not reported	Not reported	100% (1617 EMA) Of the 3882 EMA responses completed outside the home (as indicated by the subject in the EMA response), we used the 1617 for which coordinate location data were available	1.45%	Not reported	Not reported	Not reported	0.9856	Generalized Estimating Equations	NA	0	Momentary (recorded at each EMA prompt)	- Spatial imputation for missing GPS data - Spatial overlay	Neighborhood disadvantage levels
l	Mennis et al (2016)	USA	248	Substance use	Adolescents	Not specified	Mobile phone	Not specified	GPS	4	NA	Random interval contingent	3 to 6 / day	2	Not reported	Not reported	Not reported	50% (13266 EMA)	0.23	Not reported	Not reported	Not reported	0.56	Generalized estimating equations	NA	0	Momentary (recorded at each EMA prompt)	Spatial overlay	Neighborhood disadvantage levels
m	Mitchell et al (2014)	USA	10	Substance use	Adults (Clinical sample)	Yes	Computer	App developed by Survey Analytics	GPS	7	5 workday and 2 weekend day	Event based (active)	11 / day (5 or 6 nonsmoking and 5 smoking)	55	Not reported	20	Every 2.5 hours during waking hours	0.7	0	Not reported	Not reported	Not reported	1	Descriptive statistics	NA	0	Continuous (recorded every 15 s)	- Distance from home - Buffer analysis (0.5 miles)	- Distance from home - Number of tobacco outlets
n	Mow et al (2022)	USA	26		Adults (Clinical sample)	Yes	Mobile phone	Motivation and Skills Support (MASS)	GPS + Wifi	60	44 weekdays, 16 weekend days	Semirandom Interval Contingent	2 / day (morning, evening)	4	- Heinrichs Quality of Life Scale - Birchwood Social Functioning Scale	Not reported	Not reported	Not reported	Not reported	Not reported	Not reported	Not reported	One of these two participants was missing most of their GPS data, and both participants demonstrated little to no deviation from their primary location. Two additional participants were excluded due to missing 40 or more days (i.e., two-thirds of the study) of GPS data	Multilevel linear regression model		Day	Continuous (recorded at a 5-minute interval)	Significant location detection (at least 10min within 200m radius)	- Time at home - Circadian routine
o	Palmer et al (2013)	Worldwide	270	Well-being	Not reported	Not specified	Mobile phone	Ethicadata	GPS	35	25 workday and 10 weekend day	Not reported	Same GPS coordinates intervals	1	Not reported	Not reported	Not reported	47.83% (232/485 EMA)	27.58%	Not reported	Not reported	Not reported	36 participant or 168 EMA	Multilevel linear regression model	2	0	Continuous (recorded at intervals of 2, 5, 10, 30, or 60 minutes according to participants' preferences)	- Convex hull - Spatial overlay	- Activity space - Spatial segregation (racial composition)
p	Su et al (2022)	China	144	Happiness	Adults (general population)	Not specified	Mobile phone	Not specified	GPS	2	A workday and a weekend day	Fixed Interval Contingent	4X / day	4	Not reported	Not reported	4 hours	95.31% (1098 EMA)	Not reported	Not reported	Not reported	Not reported	1	Multilevel ordered logistic regression model	2	0	Momentary (recorded at each EMA prompt)	buffer analysis (100m, 500m)	- Population density - Points of interest density - Street intersection density - NDVI
q	Tao et al (2020)	China	117	Stress	Adults (general population)	Not specified	Not specified	Movisens app	GPS	12 (6 waves)	6 weekdays, 6 weekend days	Fixed Interval Contingent	4 / day (9:00, 12:00, 16:00 and 20:00)	2	Not reported	30	3–4 hours	76% (608 EMA)	0.14	86,3% of participants were included in the analysis because they returned fully completed surveys	Not reported	Not reported	Not reported	Structural equation model	2	0	Continuous (recorded at a 1-minute interval)	Prompted recall diairy (type of visited locations)	Qualitative location type
r	Tao et al (2021)	China	120	Stress	Adults (general population)	Not specified	Mobile phone	Motivation and Skills Support (MASS)	GPS	2 (6 waves)	A workday and a weekend day	Fixed Interval Contingent	4 / day	1	Not reported	30	3–4 hours	84%(680 EMA)	Not reported	Not reported	Not reported	Not reported	NA	Multilevel ordered logistic regression model	2	0	Not specified	- Prompted recall diairy - Trajectory segmentation (indoor location / outdoor location / travel) - Buffer analysis (100m, 200m, 400m) - Euclidian distance to road	- Green ratio - Building density - Proximity to the nearest main road - Activity contexts (indoor / outdoor / travel)
s	Watkins et al (2014)	USA	47	Substance use	Adults (Clinical sample)	Yes	Mobile phone	EMA webpage	GPS	7	5 workday and 2 weekend day	Random interval contingent	5 / day (4 random assessments and 1 diary assessment each day)	1	Not reported	Not reported	Not reported	84.2% (1109 EMA)	Not reported	Not reported	Not reported	Not reported	- 29.9% among the 42 participants included in analyses - 54% participants were excluded because of missingness of all GPS data	Multilevel linear regression model	3	0	Momentary (recorded at each EMA prompt)	Network distance to closest facility Network buffer (1 mile)	- Proximity to tobacco retail outlets - Tobacco retail outlet density
t	York, Cornwell and Goldman (2020)	USA	61	Neighborhood disadvantage levels	Older adults	N/A	Mobile phone	App developed by Survey Analytics	GPS	4	2 workday and 2 weekend day	Semirandom Interval Contingent	4 / day (morning, early afternoon, late afternoon, and evening)	23	Not reported	Not reported	4 hours	0.987	0.02	Not reported	Not reported	Not reported	Not reported	Multilevel logistic regression model	2	0	Continuous (recorded at a 5-minute interval)	Buffer analysis (50m)	- Within residiential neighborhood - SE-disadvantage levels
